# Supplementary material for: Dual-Emission Au-Ag Nanoclusters with Enhanced Photoluminescence and Thermal Sensitivity for Intracellular Ratiometric Nanothermometry
Source: Biosensors (Basel). 2025 Aug 6;15(8):510. doi: 10.3390/bios15080510 (PMC12384061; doi:10.3390/bios15080510)
Supplement: Supplementary file 1 [file biosensors-15-00510-s001.zip]

Archive with 1 entries (1 files):
- biosensors-3773359-supplementary.pdf
